# Supplementary material for: Mimicking Elementary Reactions of Manganese Lipoxygenase Using Mn-hydroxo and Mn-alkylperoxo Complexes
Source: Molecules. 2021 Nov 25;26(23):7151. doi: 10.3390/molecules26237151 (PMC8659247; doi:10.3390/molecules26237151)
Supplement: Supplementary file 1 [file molecules-26-07151-s001.zip]

Archive with 1 entries (1 files):
- molecules-1461647-supplementary.pdf
